# Supplementary material for: Immunological Effects of an Add-On Physical Exercise Therapy in Depressed Adolescents and Its Interplay with Depression Severity
Source: Int J Environ Res Public Health. 2021 Jun 17;18(12):6527. doi: 10.3390/ijerph18126527 (PMC8296386; doi:10.3390/ijerph18126527)
Supplement: Supplementary file 1 [file ijerph-18-06527-s001.zip]

Archive with 1 entries (1 files):
- ijerph-1233785-supplementary.pdf
